# Supplementary material for: New Polycyclic Red Luminescent Compounds Based on Carbonyl/Nitrogen Skeleton for Efficient Narrow-Spectrum OLEDs
Source: Materials (Basel). 2025 Aug 26;18(17):4000. doi: 10.3390/ma18174000 (PMC12429404; doi:10.3390/ma18174000)
Supplement: Supplementary file 1 [file materials-18-04000-s001.zip]

Archive with 1 entries (1 files):
- materials-3783672-supplementary.pdf
